# Supplementary material for: Similarity-Based Virtual Screening to Find Antituberculosis Agents Based on Novel Scaffolds: Design, Syntheses and Pharmacological Assays
Source: Int J Mol Sci. 2022 Dec 1;23(23):15057. doi: 10.3390/ijms232315057 (PMC9737236; doi:10.3390/ijms232315057)
Supplement: Supplementary file 1 [file ijms-23-15057-s001.zip]

Archive with 6 entries (6 files):
- Supporting Information 1 Table S1. Structures of active compounds.pdf
- Supporting Information 2 Table S2. Structures of inactive compounds.pdf
- Supporting Information 3 Table S3. Threshods.pdf
- Supporting Information 4 Table S4. Intercorrelations.pdf
- Supporting Information 5 Table S5. Parameters for the selected compouds.xlsx
- Supporting Information 6 Spectra.pdf
