# Supplementary material for: Similarity-Based Virtual Screening to Find Antituberculosis Agents Based on Novel Scaffolds: Design, Syntheses and Pharmacological Assays
Source: Int J Mol Sci. 2022 Dec 1;23(23):15057. doi: 10.3390/ijms232315057 (PMC9737236; doi:10.3390/ijms232315057)
Supplement: Supplementary file 1 [file ijms-23-15057-s001.zip › Supporting Information 5 Table S5. Parameters for the selected compouds.xlsx]

## Sheet: Hoja1
Table S5. Descriptors calculated for the selected compouds.
Compound	N	V3	V4	R	W	L	PR0	PR1	PR2	PR3	X0	X1	X2	X3P	X3C	X4P	X4C	X4PC	X0V	X1V	X2V	X3PV	X3CV	X4PV	X4CV	X4PCV	G1	G2	G3	G4	G5	G1V	G2V	G3V	G4V	G5V	J1	J2	J3	J4	J5	J1V	J2V	J3V	J4V	J5V	D0	D1	D2
6a	32	18	9	10	3058	15	0	5	7	9	18.4278	11.905	9.25162	7.14428	0.952718	5.44199	0	2.15945	17.6075	10.9543	8.03003	5.90562	0.726694	4.21728	0	1.55824	6.25	17.75	4.94444	2.79528	1.59056	25.1933	16.4586	5.22755	3.45412	2.3924	0.201613	0.572581	0.159498	0.0901702	0.0513082	0.812687	0.530922	0.168631	0.111423	0.0771743	0.820333	0.950686	1.22159
7	28	13	8	9	2241	15	0	4	6	7	16.7482	10.805	8.35872	6.53971	0.903903	4.95446	0	2.06033	15.3751	9.46344	6.92821	5.07182	0.670098	3.57475	0	1.39197	6.5	17.4167	5.13194	3.10194	1.56611	27.1205	16.2251	5.21744	3.34054	1.96174	0.240741	0.645062	0.190072	0.114887	0.0580041	1.00446	0.60093	0.193239	0.123724	0.072657	1.37312	1.34157	1.4305
9c	27	14	6	7	2269	16	0	2	2	4	16.6184	10.0146	7.68926	5.21356	0.946787	3.43129	0	1.70982	14.7837	8.71957	6.14452	4.21829	0.535428	2.77192	0	1.00475	6.25	8.88889	4.25	2.33333	1.15972	20.1617	9.48074	3.97409	2.20584	1.3978	0.240385	0.34188	0.163462	0.0897436	0.0446047	0.77545	0.364644	0.15285	0.0848402	0.0537615	1.83473	1.29499	1.54475
11b	28	11	8	8	2437	17	0	2	3	4	17.5935	10.5199	7.77647	5.62106	0.932678	3.74463	0	1.8055	16.1345	8.73758	6.10527	4.07783	0.657986	2.50125	0	1.15268	7.75	11.7778	4.625	2.70667	1.30556	27.535	9.18146	4.33379	2.94033	1.84616	0.287037	0.436214	0.171296	0.100247	0.0483539	1.01981	0.340054	0.160511	0.108901	0.0683764	1.45896	1.78227	1.6712
12	20	12	5	5	874	11	0	1	4	2	11.5495	6.99384	5.26569	3.55451	0.573193	2.64406	0	0.927861	10.6146	6.2083	4.21692	2.74723	0.320494	1.84058	0	0.56067	4.5	9.55555	2.3125	1.28	0.618056	12.728	9.11111	2.61912	1.46597	0.967243	0.236842	0.502924	0.121711	0.0673684	0.0325292	0.669895	0.479532	0.137849	0.0771566	0.0509076	0.93496	0.785532	1.04877
13	35	21	6	8	4242	17	0	2	4	4	21.0741	13.0315	9.9453	7.11087	1.07794	5.13595	0	2.03306	19.7542	12.0951	8.68686	6.03987	0.754347	4.20782	0	1.39325	7.25	9.55555	4.4375	3.08889	1.74306	23.7692	12.0209	4.68586	3.29535	2.37286	0.213235	0.281046	0.130515	0.0908497	0.0512663	0.699094	0.353554	0.137819	0.0969221	0.0697899	1.31995	0.936429	1.25844
14	30	19	6	7	2753	15	0	2	3	4	17.7981	11.049	8.24021	5.93952	0.820569	4.11331	0	1.64921	16.9841	10.4685	7.44067	5.20718	0.606455	3.5458	0	1.20162	5.5	7.66667	3.9375	2.56889	1.54861	17.9938	9.13334	3.76858	2.68474	1.98474	0.189655	0.264368	0.135776	0.0885824	0.0534004	0.620476	0.314943	0.129951	0.0925774	0.0684391	0.813988	0.580544	0.799549
Min	20	11	5	5	874	11	0	1	2	2	11.5495	6.99384	5.26569	3.55451	0.573193	2.64406	0	0.927861	10.6146	6.2083	4.21692	2.74723	0.320494	1.84058	0	0.56067	4.5	7.66667	2.3125	1.28	0.618056	12.728	9.11111	2.61912	1.46597	0.967243	0.189655	0.264368	0.121711	0.0673684	0.0325292	0.620476	0.314943	0.129951	0.0771566	0.0509076	0.813988	0.580544	0.799549
Max	35	21	9	10	4242	17	0	5	7	9	21.0741	13.0315	9.9453	7.14428	1.07794	5.44199	0	2.15945	19.7542	12.0951	8.68686	6.03987	0.754347	4.21728	0	1.55824	7.75	17.75	5.13194	3.10194	1.74306	27.535	16.4586	5.22755	3.45412	2.3924	0.287037	0.645062	0.190072	0.114887	0.0580041	1.01981	0.60093	0.193239	0.123724	0.0771743	1.83473	1.78227	1.6712
[truncated: 42 more columns]
